# Supplementary material for: Automated verbal autopsy classification: using one-against-all ensemble method and Naïve Bayes classifier
Source: Gates Open Res. 2019 Jan 23;2:63. Originally published 2018 Nov 28. [Version 2] doi: 10.12688/gatesopenres.12891.2 (PMC6480413; doi:10.12688/gatesopenres.12891.2)
Supplement: Supplementary file 1 [file gatesopenres-2-14008-s0000.tgz]

Archive with 1 entries (1 files):
- 7e793fba-a720-4d60-a281-55b2653f209d_Supplementary_file_1.docx
